# Supplementary material for: Multiple Defects in Muscle Regeneration in the HSALR Mouse Model of RNA Toxicity
Source: Int J Mol Sci. 2025 Nov 13;26(22):10985. doi: 10.3390/ijms262210985 (PMC12651964; doi:10.3390/ijms262210985)
Supplement: Supplementary file 1 [file ijms-26-10985-s001.zip]

Archive with 1 entries (1 files):
- ijms-3865883-supplementary.pdf
